# Supplementary material for: Correlation between Statin Solubility and Mortality in Patients on Chronic Hemodialysis
Source: Diagnostics (Basel). 2023 Oct 23;13(20):3290. doi: 10.3390/diagnostics13203290 (PMC10605997; doi:10.3390/diagnostics13203290)
Supplement: Supplementary file 1 [file diagnostics-13-03290-s001.zip]

Archive with 1 entries (1 files):
- diagnostics-2635114-supplementary materials.pdf
